# Supplementary material for: Validation of a New Duplex Real-Time Polymerase Chain Reaction for Chlamydia trachomatis DNA Detection in Ocular Swab Samples
Source: Diagnostics (Basel). 2024 Apr 25;14(9):892. doi: 10.3390/diagnostics14090892 (PMC11083659; doi:10.3390/diagnostics14090892)
Supplement: Supplementary file 1 [file diagnostics-14-00892-s001.zip]

Archive with 2 entries (2 files):
- Favacho_Supplementary Figures (FS1-FS5).pptx
- Supplemental Tables.pdf
